# Supplementary material for: Language Learning Activities in Educational Settings Incrementally Predict Language Ability Beyond Daily Conversation in Preschoolers with Cochlear Implants: A Comparative Study with Normal-Hearing Peers
Source: Children (Basel). 2026 Jun 11;13(6):806. doi: 10.3390/children13060806 (PMC13298334; doi:10.3390/children13060806)
Supplement: Supplementary file 1 [file children-13-00806-s001.zip]

Archive with 1 entries (1 files):
- children-4315823-supplementary.pdf
